# Supplementary material for: Deciphering Seasonal Patterns in Animal Feeding: A Mechanistic Approach to Analyzing the Restricted Growth of Iberian Pigs
Source: Animals (Basel). 2024 Nov 27;14(23):3431. doi: 10.3390/ani14233431 (PMC11640408; doi:10.3390/ani14233431)
Supplement: Supplementary file 1 [file animals-14-03431-s001.zip]

Archive with 1 entries (1 files):
- animals-3279212-supplementary.pdf
